# Supplementary material for: Single-Cell in Situ RNA Analysis With Switchable Fluorescent Oligonucleotides
Source: Front Cell Dev Biol. 2018 Apr 11;6:42. doi: 10.3389/fcell.2018.00042 (PMC5904847; doi:10.3389/fcell.2018.00042)
Supplement: Table S1 — Sequences of the pre-decoding probes, decoding probes, eraser oligonucleotide and SFO-orthogonal oligonucleotide. [file Table1.XLSX]

## Sheet: Sheet1
Predecoding probes	5'->3'
	tcatccgatatggtgatccattttttcatccgatatggtgatccattttttaacggctgcccattcattt
	tcatccgatatggtgatccattttttcatccgatatggtgatccatttttggagaaatcgggccagctag
	tcatccgatatggtgatccattttttcatccgatatggtgatccattttttctaggaaaagcatcacccg
	tcatccgatatggtgatccattttttcatccgatatggtgatccatttttcccaatacgaccaaatcaga
	tcatccgatatggtgatccattttttcatccgatatggtgatccatttttcagagttaaaagcagccctg
	tcatccgatatggtgatccattttttcatccgatatggtgatccatttttgggtcattgatggcaacaat
	tcatccgatatggtgatccattttttcatccgatatggtgatccatttttaccatgtagttgaggtcaat
	tcatccgatatggtgatccattttttcatccgatatggtgatccatttttcatgggtggaatcatattgg
	tcatccgatatggtgatccattttttcatccgatatggtgatccatttttttgacggtgccatggaattt
	tcatccgatatggtgatccattttttcatccgatatggtgatccatttttcattgatgacaagcttcccg
	tcatccgatatggtgatccattttttcatccgatatggtgatccatttttctggaagatggtgatgggat
	tcatccgatatggtgatccattttttcatccgatatggtgatccatttttcttgattttggagggatctc
	tcatccgatatggtgatccattttttcatccgatatggtgatccatttttcagtggactccacgacgtac
	tcatccgatatggtgatccattttttcatccgatatggtgatccatttttttctccatggtggtgaagac
	tcatccgatatggtgatccattttttcatccgatatggtgatccatttttagagatgatgacccttttgg
	tcatccgatatggtgatccattttttcatccgatatggtgatccatttttatgacgaacatgggggcatc
	tcatccgatatggtgatccattttttcatccgatatggtgatccatttttgtcatacttctcatggttca
	tcatccgatatggtgatccattttttcatccgatatggtgatccatttttattgctgatgatcttgaggc
	tcatccgatatggtgatccattttttcatccgatatggtgatccatttttctaagcagttggtggtgcag
	tcatccgatatggtgatccattttttcatccgatatggtgatccatttttagttgtcatggatgaccttg
	tcatccgatatggtgatccattttttcatccgatatggtgatccatttttcatgagtccttccacgatac
	tcatccgatatggtgatccattttttcatccgatatggtgatccatttttcagtgatggcatggactgtg
	tcatccgatatggtgatccattttttcatccgatatggtgatccattttttagaggcagggatgatgttc
	tcatccgatatggtgatccattttttcatccgatatggtgatccattttttcagctcagggatgaccttg
	tcatccgatatggtgatccattttttcatccgatatggtgatccatttttcactgacacgttggcagtgg
	tcatccgatatggtgatccattttttcatccgatatggtgatccatttttttggcaggtttttctagacg
	tcatccgatatggtgatccattttttcatccgatatggtgatccatttttcaccttcttgatgtcatcat
	tcatccgatatggtgatccattttttcatccgatatggtgatccatttttgctgttgaagtcagaggaga
	tcatccgatatggtgatccattttttcatccgatatggtgatccatttttcgtcaaaggtggaggagtgg
	tcatccgatatggtgatccattttttcatccgatatggtgatccatttttaaagtggtcgttgagggcaa
	tcatccgatatggtgatccattttttcatccgatatggtgatccatttttgtcataccaggaaatgagct
	tcatccgatatggtgatccattttttcatccgatatggtgatccattttttgttgctgtagccaaattcg
	tcatccgatatggtgatccattttttcatccgatatggtgatccatttttcagtgagggtctctctcttc
	tcatccgatatggtgatccattttttcatccgatatggtgatccatttttaactgtgaggaggggagatt
	tcatccgatatggtgatccattttttcatccgatatggtgatccatttttctcttcaaggggtctacatg
	tcatccgatatggtgatccattttttcatccgatatggtgatccatttttatggtacatgacaaggtgcg
	tcatccgatatggtgatccattttttcatccgatatggtgatccatttttttaactggttgagcacaggg
Decoding probes	5'->3'
	Cy3/Cy5-tggatcaccatatcggatgaggctatgtccgtaacactcc
Eraser oligonucleotide	5'->3'
	ggagtgttacggacatagcctcatccgatatggtgatcca
orthogonal oligonucleotide	5'->3'
	Cy3/Cy5-ccgcagacatctgtaaagacccgatgttgacggactaatc
